# Supplementary material for: Knowledge, Use, and Barriers in Dyslipidemia Management: A Cross-Sectional Survey of Clinicians
Source: J Clin Med. 2026 Apr 5;15(7):2745. doi: 10.3390/jcm15072745 (PMC13072749; doi:10.3390/jcm15072745)
Supplement: Supplementary file 1 [file jcm-15-02745-s001.zip]

Archive with 1 entries (1 files):
- jcm-4187212-supplementary.pdf
